# Supplementary material for: Mussel-Inspired Hydrogels Incorporating Graphite Derivatives for Soft Tissue Regeneration
Source: Nanomaterials (Basel). 2025 Feb 12;15(4):276. doi: 10.3390/nano15040276 (PMC11858166; doi:10.3390/nano15040276)
Supplement: Supplementary file 1 [file nanomaterials-15-00276-s001.zip]

Archive with 1 entries (1 files):
- nanomaterials-3430670-supplementary.pdf
